# Supplementary material for: Welfare Implications of Low-Dose Atipamezole Reversal of Tiletamine/Zolazepam/Xylazine Anaesthesia in Pigs
Source: Animals (Basel). 2025 Jan 17;15(2):258. doi: 10.3390/ani15020258 (PMC11758624; doi:10.3390/ani15020258)
Supplement: Supplementary file 1 [file animals-15-00258-s001.zip]

Archive with 1 entries (1 files):
- animals-3404070-supplementary.pdf
